# Supplementary material for: Association of Microbiome with Oral Squamous Cell Carcinoma: A Systematic Review of the Metagenomic Studies
Source: Int J Environ Res Public Health. 2021 Jul 6;18(14):7224. doi: 10.3390/ijerph18147224 (PMC8306663; doi:10.3390/ijerph18147224)
Supplement: Supplementary file 1 [file ijerph-18-07224-s001.zip]

Archive with 1 entries (1 files):
- ijerph-1248618-supplementary.pdf
